# Supplementary material for: Micro-CT and machine learning: a high-throughput alternative to histology for follicle reserve assessment in cryopreserved ovarian tissue
Source: J Ovarian Res. 2025 Dec 23;19:15. doi: 10.1186/s13048-025-01897-8 (PMC12805687; doi:10.1186/s13048-025-01897-8)
Supplement: Supplementary file 5 — Additional file 5. Additional Table 1. Comparison of segmentation performance metrics (DICE, Precision, Recall) between U-net model output and Avizo post-processing. DICE scores were generally higher following Avizo post-processing, with most samples exceeding the acceptable threshold of 0.7. Samples C1 and A3 showed comparable values between methods. Precision values consistently improved with post-processing. In contrast, Recall values tended to decrease due to a deliberate pixel-level shrinkage applied during post-processing to prevent 3D oocyte model merging. This shrinkage, typically one pixel layer, minimized redundancy and preserved spatial distribution. Sample A2 was excluded from the table due to the absence of detectable oocytes. Despite the trade-off in size accuracy, Avizo post-processing was retained in the pipeline to prioritize reliable oocyte count and localization. [file 13048_2025_1897_MOESM5_ESM.xlsx]

## Sheet: Sheet1
			DICE	Precision	Recall
	C1	U-net	0.7806	0.7761	0.7853
		Avizo	0.7095	0.8659	0.601
	C2	U-net	0.640899	0.7204	0.5772
		Avizo	0.393861	0.8829	0.2535
	C3	U-net	0.209	0.1462	0.366
		Avizo	0.555	0.9274	0.396
	C4	U-net	0.57361	0.848292	0.433304
		Avizo	0.474701	0.892974	0.323277
	C5	U-net	0.2714	0.172	0.6434
		Avizo	0.7043	0.906	0.576
	A1	U-net	0.5291	0.4106	0.7435
		Avizo	0.634	0.8833	0.4945
	A3	U-net	0.8638	0.8604	0.8672
		Avizo	0.8211	0.9268	0.7371
	A4	U-net	0.7657	0.6809	0.8746
		Avizo	0.7248	0.8967	0.6081
	A5	U-net	0.4362	0.3534	0.5696
		Avizo	0.7396	0.7071	0.7752
